# Supplementary material for: Substrate-Driven Modulation of Nutritional Composition and Bioactive Compound Profile in Pleurotus pulmonarius Cultivated on Diversified Agri-Waste
Source: Foods. 2026 Jul 7;15(13):2404. doi: 10.3390/foods15132404 (PMC13362493; doi:10.3390/foods15132404)
Supplement: Supplementary file 1 [file foods-15-02404-s001.zip]

Archive with 1 entries (1 files):
- foods-4326888-supplementary.pdf
